# Supplementary material for: Microbial Biodegradation of Chlorothalonil Residual Pollutants in Soil and Tomato Plants by Microencapsulated Proteus terrae ZQ02
Source: Toxics. 2026 Apr 22;14(5):352. doi: 10.3390/toxics14050352 (PMC13210798; doi:10.3390/toxics14050352)
Supplement: Supplementary file 1 [file toxics-14-00352-s001.zip]

Archive with 1 entries (1 files):
- toxics-4240673-supplementary.pdf
